# Supplementary material for: Antiviral function and viral antagonism of the rapidly evolving dynein activating adaptor NINL
Source: eLife. 2022 Oct 12;11:e81606. doi: 10.7554/eLife.81606 (PMC9651953; doi:10.7554/eLife.81606)
Supplement: Figure 2—source data 1. [file elife-81606-fig2-data1.zip]

Archive with 9 entries (8 files):
- Figure 2/
- Figure 2/KO_Confirmation_NINL (Multichannel).tif
- Figure 2/KO_Confirmation_NINL.tif
- Figure 2/Figure 2 source.ai
- __MACOSX/Figure 2/._Figure 2 source.ai
- Figure 2/KO_Confirmation_NIN.tif
- Figure 2/KO_Confirmation_GAPDH (Multichannel).tif
- Figure 2/KO_Confirmation_GAPDH.tif
- Figure 2/KO_Confirmation_NIN (Multichannel).tif
