# Supplementary material for: Antiviral function and viral antagonism of the rapidly evolving dynein activating adaptor NINL
Source: eLife. 2022 Oct 12;11:e81606. doi: 10.7554/eLife.81606 (PMC9651953; doi:10.7554/eLife.81606)
Supplement: Figure 2—figure supplement 1—source data 1. [file elife-81606-fig2-figsupp1-data1.zip]

Archive with 11 entries (10 files):
- Figure 2 Figure supplement 1/
- Figure 2 Figure supplement 1/KO Confirmation_hct116:u2os_ninl.tif
- Figure 2 Figure supplement 1/KO Confirmation_hct116:u2os_ninl (Multichannel).tif
- Figure 2 Figure supplement 1/KO Confirmation_hct116:u2os_nin.tif
- Figure 2 Figure supplement 1/KO Confirmation_hct116:u2os_gapdh (Multichannel).tif
- Figure 2 Figure supplement 1/KO Confirmation_hct116:u2os_nin (Multichannel).tif
- Figure 2 Figure supplement 1/Untitled-3.ai
- __MACOSX/Figure 2 Figure supplement 1/._Untitled-3.ai
- Figure 2 Figure supplement 1/KO Confirmation_hct116:u2os_gapdh.tif
- Figure 2 Figure supplement 1/Figure 2-Figure Supplement 1 Source.ai
- __MACOSX/Figure 2 Figure supplement 1/._Figure 2-Figure Supplement 1 Source.ai
