# Supplementary material for: Antiviral function and viral antagonism of the rapidly evolving dynein activating adaptor NINL
Source: eLife. 2022 Oct 12;11:e81606. doi: 10.7554/eLife.81606 (PMC9651953; doi:10.7554/eLife.81606)
Supplement: Figure 3—source data 1. [file elife-81606-fig3-data1.zip]

Archive with 17 entries (16 files):
- Figure 3/
- Figure 3/.DS_Store
- __MACOSX/Figure 3/._.DS_Store
- Figure 3/mx1.tif
- __MACOSX/Figure 3/._mx1.tif
- Figure 3/OAS1.tif
- __MACOSX/Figure 3/._OAS1.tif
- Figure 3/IFIT3 .tif
- __MACOSX/Figure 3/._IFIT3 .tif
- Figure 3/STAT1 and pSTAT1 and actin .tif
- __MACOSX/Figure 3/._STAT1 and pSTAT1 and actin .tif
- Figure 3/STAT2 and pSTAT2 and actin.tif
- __MACOSX/Figure 3/._STAT2 and pSTAT2 and actin.tif
- Figure 3/Figure 3 source.ai
- __MACOSX/Figure 3/._Figure 3 source.ai
- Figure 3/isg15.tif
- __MACOSX/Figure 3/._isg15.tif
