# Supplementary material for: Antiviral function and viral antagonism of the rapidly evolving dynein activating adaptor NINL
Source: eLife. 2022 Oct 12;11:e81606. doi: 10.7554/eLife.81606 (PMC9651953; doi:10.7554/eLife.81606)
Supplement: Figure 3—figure supplement 1—source data 1. [file elife-81606-fig3-figsupp1-data1.zip]

Archive with 10 entries (9 files):
- Figure 3 Figure supplement 1/
- Figure 3 Figure supplement 1/oas1 (Multichannel).tif
- Figure 3 Figure supplement 1/mx1 (Multichannel).tif
- __MACOSX/Figure 3 Figure supplement 1/._mx1 (Multichannel).tif
- Figure 3 Figure supplement 1/Figure 3 figure suplement 1 source.ai
- __MACOSX/Figure 3 Figure supplement 1/._Figure 3 figure suplement 1 source.ai
- Figure 3 Figure supplement 1/ifit3 (Multichannel).tif
- Figure 3 Figure supplement 1/b actin (Multichannel).tif
- __MACOSX/Figure 3 Figure supplement 1/._b actin (Multichannel).tif
- Figure 3 Figure supplement 1/isg15 (Multichannel).tif
