# Supplementary material for: Antiviral function and viral antagonism of the rapidly evolving dynein activating adaptor NINL
Source: eLife. 2022 Oct 12;11:e81606. doi: 10.7554/eLife.81606 (PMC9651953; doi:10.7554/eLife.81606)
Supplement: Figure 5—source data 1. [file elife-81606-fig5-data1.zip]

Archive with 34 entries (33 files):
- Figure 5-source data 1/
- __MACOSX/._Figure 5-source data 1
- Figure 5-source data 1/figure_5_source_merged.ai
- __MACOSX/Figure 5-source data 1/._figure_5_source_merged.ai
- Figure 5-source data 1/.DS_Store
- __MACOSX/Figure 5-source data 1/._.DS_Store
- Figure 5-source data 1/figure5d_Myc_merged.jpg
- __MACOSX/Figure 5-source data 1/._figure5d_Myc_merged.jpg
- Figure 5-source data 1/figure5c_HA_merged.jpg
- __MACOSX/Figure 5-source data 1/._figure5c_HA_merged.jpg
- Figure 5-source data 1/figure5c_HA.jpg
- __MACOSX/Figure 5-source data 1/._figure5c_HA.jpg
- Figure 5-source data 1/figure5c_Myc_merged.jpg
- __MACOSX/Figure 5-source data 1/._figure5c_Myc_merged.jpg
- Figure 5-source data 1/figure5d_GAPDH_merged.jpg
- __MACOSX/Figure 5-source data 1/._figure5d_GAPDH_merged.jpg
- Figure 5-source data 1/figure5c_Myc.jpg
- __MACOSX/Figure 5-source data 1/._figure5c_Myc.jpg
- Figure 5-source data 1/figure5c_FLAG.jpg
- __MACOSX/Figure 5-source data 1/._figure5c_FLAG.jpg
- Figure 5-source data 1/figure5d_GAPDH.jpg
- __MACOSX/Figure 5-source data 1/._figure5d_GAPDH.jpg
- Figure 5-source data 1/figure5c_FLAG_merged.jpg
- __MACOSX/Figure 5-source data 1/._figure5c_FLAG_merged.jpg
- Figure 5-source data 1/figure5d_FLAG_merged.jpg
- __MACOSX/Figure 5-source data 1/._figure5d_FLAG_merged.jpg
- Figure 5-source data 1/figure5c_GAPDH.jpg
- __MACOSX/Figure 5-source data 1/._figure5c_GAPDH.jpg
- Figure 5-source data 1/figure5d_FLAG.jpg
- __MACOSX/Figure 5-source data 1/._figure5d_FLAG.jpg
- Figure 5-source data 1/figure5d_Myc.jpg
- __MACOSX/Figure 5-source data 1/._figure5d_Myc.jpg
- Figure 5-source data 1/figure5c_GAPDH_merge.jpg
- __MACOSX/Figure 5-source data 1/._figure5c_GAPDH_merge.jpg
