# Supplementary material for: Antiviral function and viral antagonism of the rapidly evolving dynein activating adaptor NINL
Source: eLife. 2022 Oct 12;11:e81606. doi: 10.7554/eLife.81606 (PMC9651953; doi:10.7554/eLife.81606)
Supplement: Figure 5—figure supplement 1—source data 1. [file elife-81606-fig5-figsupp1-data1.zip]

Archive with 22 entries (21 files):
- Figure 5-Figure supplement 1-source data /
- __MACOSX/._Figure 5-Figure supplement 1-source data 
- Figure 5-Figure supplement 1-source data /figure5-supplement1B_GAPDH.jpg
- __MACOSX/Figure 5-Figure supplement 1-source data /._figure5-supplement1B_GAPDH.jpg
- Figure 5-Figure supplement 1-source data /figure5-supplement1B_HA.jpg
- __MACOSX/Figure 5-Figure supplement 1-source data /._figure5-supplement1B_HA.jpg
- Figure 5-Figure supplement 1-source data /figure5-supplement1A_Myc.jpg
- __MACOSX/Figure 5-Figure supplement 1-source data /._figure5-supplement1A_Myc.jpg
- Figure 5-Figure supplement 1-source data /figure5-supplement1B_Myc.jpg
- __MACOSX/Figure 5-Figure supplement 1-source data /._figure5-supplement1B_Myc.jpg
- Figure 5-Figure supplement 1-source data /figure5-supplement1B_HA_merged.jpg
- __MACOSX/Figure 5-Figure supplement 1-source data /._figure5-supplement1B_HA_merged.jpg
- Figure 5-Figure supplement 1-source data /figure_5-supplemental_source_merged.ai
- __MACOSX/Figure 5-Figure supplement 1-source data /._figure_5-supplemental_source_merged.ai
- Figure 5-Figure supplement 1-source data /figure5-supplement1A_Myc_merged.jpg
- __MACOSX/Figure 5-Figure supplement 1-source data /._figure5-supplement1A_Myc_merged.jpg
- Figure 5-Figure supplement 1-source data /figure5-supplement1A_HA.jpg
- __MACOSX/Figure 5-Figure supplement 1-source data /._figure5-supplement1A_HA.jpg
- Figure 5-Figure supplement 1-source data /figure5-supplement1A_GAPDH.jpg
- __MACOSX/Figure 5-Figure supplement 1-source data /._figure5-supplement1A_GAPDH.jpg
- Figure 5-Figure supplement 1-source data /figure5-supplement1B_Myc_merged.jpg
- __MACOSX/Figure 5-Figure supplement 1-source data /._figure5-supplement1B_Myc_merged.jpg
