# Supplementary material for: Antiviral function and viral antagonism of the rapidly evolving dynein activating adaptor NINL
Source: eLife. 2022 Oct 12;11:e81606. doi: 10.7554/eLife.81606 (PMC9651953; doi:10.7554/eLife.81606)
Supplement: Figure 6—source data 1. [file elife-81606-fig6-data1.zip]

Archive with 6 entries (5 files):
- Figure 5/
- Figure 5/+3C Peroxisome Assay Cleavage_FKBP(Multichannel).tif
- Figure 5/3C Peroxisome Assay Cleavage.ai
- __MACOSX/Figure 5/._3C Peroxisome Assay Cleavage.ai
- Figure 5/+3C Peroxisome Assay Cleavage_GAPDH(Multichannel).tif
- Figure 5/+3C Peroxisome Assay Cleavage_Flag(Multichannel).tif
